# Supplementary material for: N-Acetylcysteine Alleviates D-Galactose-Induced Injury of Ovarian Granulosa Cells in Female Rabbits by Regulating the PI3K/Akt/mTOR Signaling Pathway
Source: Antioxidants (Basel). 2024 Mar 22;13(4):384. doi: 10.3390/antiox13040384 (PMC11047383; doi:10.3390/antiox13040384)
Supplement: Supplementary file 1 [file antioxidants-13-00384-s001.zip › TableS1.xlsx]

## Sheet: Sheet1
Table S1. The used primer sequences for Quantitative Real‑Time PCR.
Primers names	Primer sequence (5'→3')	Gene accession number (NCBI: Gene ID)
GAPDH	F: GTTTGTGATGGGCGTGAACC	100349551
	R: GTGGAGGCAGGGATGATGTT
BCL2	F: ACTGAGTACCTGAACCGGCA	100009447
	R: TGATGCAAGCTCCTATCAGGG
Bax	F: CGCGAGGTCTTTTTCCGAGT	100355675
	R: CAACCACCCTGGTCTTGGAT
Caspase-9	F: GAGGGGACAGGACCTCTGG	100101592
	R: GGAGACGAAACCTGGGAAGG
P53	F: GAAGCCGCTGGATGGAGAAT	100009292
	R: AGGCCCCTCTCTCTTGAACA
CDCA7	F: CCGCAGAAGGACCTGAGAGT	100348824
	R: GGTCTAACACATCTTGCACCTC
MSRB1	F: AATGCGGCTACGAGCTGTTC	100346086
	R: CACACTTCCCGCAAGACACC
PAICS	F: TGGACATCATGAGTCACGCC	100343740
	R: GCCAGAGTCTCCAGGAATCG
THRB	F: CGCGACTGGAAGCTAGGAGG	100303763
	R: CCAGGTAACTGGGGATGTACC
ATF3	F: AAGAAGAGGCGACGGGAAAG	100337749
	R: GACGATACATGTGGGCCGAT
KLF12	F: AAAACGGCGTATCCACAGGT	100342041
	R: GCCTCGTCAGTTCGTCTGAA
